# Supplementary material for: A Novel Strategy for Rapid Fluorescence Detection of FluB and SARS-CoV-2
Source: Molecules. 2023 Feb 23;28(5):2104. doi: 10.3390/molecules28052104 (PMC10004075; doi:10.3390/molecules28052104)
Supplement: Supplementary file 1 [file molecules-28-02104-s001.zip]

Archive with 1 entries (1 files):
- molecules-2174950-supplementary.pdf
